# Supplementary material for: The Effect of Folic Acid Supplementation on Endothelial Function and Arterial Stiffness Markers in Adults: A Systematic Review and Meta-Analysis
Source: Healthcare (Basel). 2023 Sep 13;11(18):2524. doi: 10.3390/healthcare11182524 (PMC10531078; doi:10.3390/healthcare11182524)
Supplement: Supplementary file 1 [file healthcare-11-02524-s001.zip]

Archive with 2 entries (2 files):
- figures.pdf
- PRISMA 2020 checklist.pdf
